# Supplementary material for: Longer-term mortality following SARS-CoV-2 infection in people with severe mental illness: retrospective case-matched study
Source: BJPsych Open. 2021 Nov 2;7(6):e201. doi: 10.1192/bjo.2021.1046 (PMC8564024; doi:10.1192/bjo.2021.1046)
Supplement: Supplementary file 1 [file bjosup.zip]

Archive with 2 entries (2 files):
- S2056472421010462sup001.doc
- S2056472421010462sup002.docx
